# Supplementary material for: Does Adding Standard Systematic Biopsy to Targeted Prostate Biopsy in PI-RADS 3 to 5 Lesions Enhance the Detection of Clinically Significant Prostate Cancer? Should All Patients with PI-RADS 3 Undergo Targeted Biopsy?
Source: Diagnostics (Basel). 2021 Jul 26;11(8):1335. doi: 10.3390/diagnostics11081335 (PMC8392157; doi:10.3390/diagnostics11081335)
Supplement: Supplementary file 1 [file diagnostics-11-01335-s001.zip]

Archive with 1 entries (1 files):
- diagnostics-1284298-supplementary.pdf
